# Supplementary material for: Unraveling the interaction between the phageome and bacteriome in the rumen and its role in influencing metabolome dynamics in dairy cows at different lactation stages
Source: Microbiome. 2025 Dec 15;13:257. doi: 10.1186/s40168-025-02260-1 (PMC12739858; doi:10.1186/s40168-025-02260-1)
Supplement: Supplementary file 11 — Supplementary Material 10: Table S1. Summary of sequence data generated from rumen fluid samples of dairy cows at different lactation stages. [file 40168_2025_2260_MOESM10_ESM.xlsx]

## Sheet: Table S1
Table S1. Summary of sequence data generated from rumen fluid samples of dairy cows at different lactation stages.
Lactation stages	Samples	Raw reads	Clean reads	Optimized reads	Contigs	N50(bp)	ORFs1
Peak lactation	L1144_1	67623524	67016840	54679488	580419	869	840123
Peak lactation	L1205_1	69955426	69294328	57054806	831013	725	1121681
Peak lactation	L1221_1	75319292	74700890	60129590	863328	716	1170301
Peak lactation	L1256_1	68609378	68015546	55107652	835962	701	1155909
Peak lactation	L0439_1	63319134	62707684	52597958	769876	720	1028208
Peak lactation	L1003_1	57044558	56609782	51880748	705782	858	957991
Early mid-lactation	L1144_5	61181406	60574538	51237710	770541	706	1004189
Early mid-lactation	L1205_5	56835706	56288820	38564030	733012	608	908277
Early mid-lactation	L1221_5	65071486	64401480	55289846	809809	748	1054035
Early mid-lactation	L1256_5	57279590	56637370	45562422	719914	721	934926
Early mid-lactation	L0439_5	71713578	70667824	57772006	830518	762	1080215
Early mid-lactation	L1003_5	64389528	63411980	54493664	796848	729	1031487
Later mid-lactation	L1144_6	61994996	61210758	51255266	744364	841	1017473
Later mid-lactation	L1205_6	74921536	73982886	57916022	990246	670	1280380
Later mid-lactation	L1221_6	76013230	75068444	61763992	986624	708	1267462
Later mid-lactation	L1256_6	79943980	78871762	65507874	1043940	741	1381859
Later mid-lactation	L0439_6	64111840	63415564	51802596	804227	732	1053813
Later mid-lactation	L1003_6	62717976	61926168	52838590	781678	742	1011180
	Total	1198046164	1184802664	975454260	14598101	13297	19299509
	Mean	6.65581e+07	6.58224e+07	5.41919e+07	811006	738.722	1.07219e+06
	SD2	6.93558e+06	6.81867e+06	5.9871e+06	110844	63.7373	138207
	SEM3	1.63473e+06	1.60718e+06	1.41117e+06	26126.3	15.023	32575.8
1 ORFs, open reading frames; 2SD, standard deviation; 3SEM, stand error of the mean.
