# Supplementary material for: Unraveling the interaction between the phageome and bacteriome in the rumen and its role in influencing metabolome dynamics in dairy cows at different lactation stages
Source: Microbiome. 2025 Dec 15;13:257. doi: 10.1186/s40168-025-02260-1 (PMC12739858; doi:10.1186/s40168-025-02260-1)
Supplement: Supplementary file 13 — Supplementary Material 12: Table S3. The metabolites of rumen metabolome module 1 based on WGCNA. [file 40168_2025_2260_MOESM12_ESM.xlsx]

## Sheet: Sheet1
Table S3: The metabolites of rumen metabolome module 1 based on WGCNA
Metab ID	Metabolite
metab_30	Galactosyl 4-hydroxyproline
metab_54	3,4,5-trihydroxy-6-(2-hydroxy-1,2-diphenylethoxy)oxane-2-carboxylic acid
metab_466	3,4-Dimethoxyphenyl methyl ketone
metab_496	4,4-Difluoropregn-5-ene-3,20-dione
metab_497	Confertifoline
metab_697	D-2-Aminobutyric acid
metab_767	1,N2-propanodeoxyguanosine
metab_992	Porphobilinogen
metab_1073	Diphthamide
metab_1418	Tyrosyl-Isoleucine
metab_1549	N2-Malonyl-D-tryptophan
metab_1594	3,4,5-trihydroxy-6-(2-oxo-1,2-diphenylethoxy)oxane-2-carboxylic acid
metab_1612	Isosalsolidine
metab_1698	Fluprostenol Lactone Diol
metab_1849	(±)-(E)-13-Hydroxy-10-oxo-11-octadecenoic acid
metab_1884	3-O-Methylisoetharine
metab_1933	AMP-Deoxynojirimycin
metab_1968	D-Pantothenic acid
metab_2014	N-oleoyl glutamic acid
metab_2056	Soyasapogenol B 3-O-b-D-glucuronide
metab_2456	Styrene
metab_2522	7-Methylguanine
metab_2856	Ethyl crotonate
metab_3122	S-(2-Hydroxyethyl)glutathione
metab_3586	7-hydroxy-coumarin
metab_3703	INDOLE-3-CARBINOL
metab_3704	Lumichrome
metab_3775	Phenylacetylglycine
metab_3870	Glycitein
metab_3970	1-Octadecyl Lysophosphatidic Acid
metab_4004	PGF2a ethanolamide
metab_4014	Genistein
metab_4252	Cavipetin D
metab_5427	(Z)-7-Hexadecen-1,16-olide
metab_5539	N-docosahexaenoyl glutamic acid
metab_5549	9-OxoODE
metab_5632	Cammaconine
metab_5697	N-Jasmonoylisoleucine
metab_5786	(9R,10S,12Z)-9,10-Dihydroxy-8-oxo-12-octadecenoic acid
metab_5843	PA(19:1(9Z)/0:0)
metab_5982	4,4'-dihydroxybibenzyl
metab_6055	Glucosylgalactosyl hydroxylysine
metab_6106	Eugenol
metab_6203	(6R,8Z)-6-Hydroxy-3-oxotetradecenoic acid
metab_6207	13-Hydroxy-9-methoxy-10-oxo-11-octadecenoic acid
metab_6209	Methyl 3-(4-methoxyphenyl)-2-oxopropanoate
metab_6222	11'-Carboxy-gamma-chromanol
metab_6229	Daidzein
metab_6473	1-Hydroxy-4-methylanthraquinone
metab_6486	4-Acetamido-2-amino-6-nitrotoluene
metab_6533	Echinone
metab_6760	NSC 23766
metab_6881	Kynurenic acid
metab_6906	3-(a-Naphthoxy)lactic acid
metab_7032	Dihydroferulic acid 4-sulfate
metab_7073	Ouabain
metab_7142	Glutamylthreonine
metab_7144	12-oxo-5E,8E,10Z-dodecatrienoic acid
metab_7268	3-phenyllactic acid
metab_7570	2-{[hydroxy(1-oxo-1H-isochromen-3-yl)methylidene]amino}acetic acid
metab_7865	Asp-Phe
metab_7871	Apocynin
metab_8087	4-Amino-4-deoxychorismic acid
metab_8214	N-Acetyl-2,3-dihydro-1H-pyrrole
metab_8501	Enterolactone
metab_8531	Asparaginyl-Hydroxyproline
metab_8569	Arginyl-Proline
metab_8607	Validamycin A
metab_8768	N-Acetylmannosamine
metab_8770	Xanthine
metab_8812	Isonicotinic acid
metab_8833	Uracil
metab_8918	5-Aminopentanoic acid
metab_9144	Cadaverine
metab_9292	Dihydro-3-coumaric acid
metab_9342	(1R,2S,3R)-2-Acetyl-4(5)-(1,2,3,4-tetrahydroxybutyl)imidazole
metab_9474	2-Carboxy-4-dodecanolide
metab_9477	FA(18:1(OH3))
metab_9645	Deoxyinosine
metab_9662	Maysin 3'-methyl ether
metab_9845	Erinapyrone A
metab_9922	Arginyl-Hydroxyproline
metab_9926	6-(3-ethenylphenoxy)-3,4,5-trihydroxyoxane-2-carboxylic acid
metab_9972	Histidinyl-Gamma-glutamate
metab_10116	3-(1,1-Dimethylallyl)scopoletin 7-glucoside
metab_10129	Marmesin rhamnoside
metab_10133	3,3-Dimethylglutaric acid
metab_10142	2-Ethyl-2-Hydroxybutyric acid
metab_10164	Suberic acid
metab_10190	Indolelactic acid
metab_10224	7-hydroxy-3-(hydroxymethyl)-1H-isochromen-1-one
metab_10272	(R)-1-O-b-D-glucopyranosyl-1,3-octanediol
metab_10682	Medicagenic acid
metab_10700	Betavulgaroside II
metab_10729	13'-Hydroxy-gamma-tocotrienol
metab_11207	Cyclocalopin F
metab_11324	Taxiphyllin
metab_11389	Ribothymidine
metab_11861	Isocitrate
metab_11978	L-Fucose
metab_11988	A-L-threo-4-Hex-4-enopyranuronosyl-D-galacturonic acid
metab_12219	(3,4,5,6-tetrahydroxyoxan-2-yl)methyl 3-(4-hydroxy-3-methoxyphenyl)prop-2-enoate
metab_12493	Kinetin-7-N-glucoside
metab_12558	5-Methoxysalicylic acid
metab_12674	Proline betaine
metab_12694	N-lactoyl-Tyrosine
metab_12715	Dopamine glucuronide
metab_12787	6-Formylumbelliferone
metab_12823	Aspirin
metab_12888	Homoarecoline
metab_12907	Benzoyl glucuronide (Benzoic acid)
metab_12971	Isovalerylglutamic acid
metab_13043	1-Isopropyl citrate
metab_13169	5-(3',4'-Dihydroxyphenyl)-gamma-valerolactone
metab_13186	3,4,5,6-Tetrahydrohippuric acid
metab_13296	N-Acetyl-D-phenylalanine
metab_13459	Methyl (3x,10R)-dihydroxy-11-dodecene-6,8-diynoate 10-glucoside
metab_13467	N-(1-Deoxy-1-fructosyl)leucine
metab_13468	Americanol
metab_13533	Secoeremopetasitolide A
metab_13908	Carissanol
metab_14011	Acacetin
metab_14027	N-Dihydroferuloyltyramine
metab_14031	4-Methoxybenzyl acetate
metab_14094	S-Methyl benzenecarbothioate
metab_14232	FA(12:1(OH1))
metab_14291	Neryl rhamnosyl-glucoside
metab_14314	(3beta,17alpha,23R)-17,23-Epoxy-3,29-dihydroxy-27-norlanost-8-ene-15,24-dione
metab_14678	4-Hydroxynonenal
metab_14751	Goyaglycoside g
metab_14958	PG(a-13:0/i-12:0)
metab_15014	(3beta,17alpha,23S,24S)-17,23-Epoxy-3,24,29-trihydroxy-27-norlanost-8-en-15-one
metab_15023	Farnesylcysteine
metab_17709	13,14-Dihydro-15-keto-PGE2
metab_17980	Coprocholic acid
metab_18217	3-O-trans-Feruloyleuscaphic acid
metab_18388	Kudzusaponin SA2
metab_18458	Trans-EKODE-(E)-Ib
metab_18460	Prostaglandin D3
metab_18487	(±)9-HpODE
metab_18508	Elatoside G
metab_18623	(17alpha,23S)-Epoxy-28,29-dihydroxy-27-norlanost-8-ene-3,24-dione
metab_18675	N-Linoleoyl GABA
metab_18854	L-Menthyl (R,S)-3-hydroxybutyrate
metab_18860	Prostaglandin E2 ethanolamide
metab_19255	Dumetorine
metab_19346	Cis-5-Tetradecenoylcarnitine
metab_19534	Kaempferol-3-O-alpha-L-arabinoside
metab_19590	2-{[hydroxy(2,3,4-trimethoxyphenyl)methylidene]amino}acetic acid
metab_19857	(R)-lipoic acid
metab_19992	2-{9-hydroxy-2-oxo-2H,8H,9H-furo[2,3-h]chromen-8-yl}propan-2-yl acetate
metab_20022	4-{[3-(hydroxymethyl)-3-methyloxiran-2-yl]methoxy}-7H-furo[3,2-g]chromen-7-one
metab_20122	Dehydrocyanaropicrin
metab_20245	2-(4-ethyl-3-hydroxyphenyl)-3,4-dihydro-2H-1-benzopyran-3,5,7-triol
metab_20287	Taraxinic acid glucosyl ester
metab_20484	Strobilurin A
metab_20514	(2S,4R)-p-Mentha-1(7),5-dien-2-ol acetate
metab_20582	4-Hydroxycinnamyl aldehyde
metab_20618	Naringenin
metab_20621	N-Acetyl-DL-tryptophan
metab_20623	N-lactoyl-phenylalanine
metab_20748	Isosativan
metab_20808	N-lactoyl-Leucine
metab_20826	Cis-Resveratrol 3-O-glucuronide
metab_20896	Daidzin 4'-O-glucuronide
metab_20902	(Z)-3-Oxo-2-(2-pentenyl)-1-cyclopenteneacetic acid
metab_20996	Acetyl-DL-Leucine
metab_21114	L-Phenylalanine
metab_21134	Flacourtin
metab_21159	L-Aspartic Acid
metab_21187	Cyclocalopin C1
metab_21547	3-METHYLORSELLINIC ACID
metab_21573	Adipic acid
metab_21888	1-[(5-Amino-5-carboxypentyl)amino]-1-deoxyfructose
metab_21978	Methylgallate
metab_22011	4-ethenyl-6-methoxybenzene-1,3-diol
metab_22025	Acetyl-DL-Valine
metab_22041	Citric acid
metab_22240	DL-o-Tyrosine
metab_22385	Glutamylproline
metab_22464	4-Hydroxyproline galactoside
metab_22666	(3,4,5,6-tetrahydroxyoxan-2-yl)methyl acetate
metab_22691	(2S,3'S)-alpha-Amino-2-carboxy-5-oxo-1-pyrrolidinebutanoic acid
metab_22918	Ascorbic Acid
metab_23115	6-(hydroxymethyl)-7-methoxy-2H-chromen-2-one
metab_23137	(+)-threo-2-Amino-3,4-dihydroxybutanoic acid
metab_23242	(2-Methoxyethoxy)propanoic acid
