# Supplementary material for: Unraveling the interaction between the phageome and bacteriome in the rumen and its role in influencing metabolome dynamics in dairy cows at different lactation stages
Source: Microbiome. 2025 Dec 15;13:257. doi: 10.1186/s40168-025-02260-1 (PMC12739858; doi:10.1186/s40168-025-02260-1)
Supplement: Supplementary file 14 — Supplementary Material 13: Table S4. The metabolites of rumen metabolome module 3 based on WGCNA. [file 40168_2025_2260_MOESM13_ESM.xlsx]

## Sheet: Sheet1
Table S4: The metabolites of rumen metabolome module 3 based on WGCNA
Metab ID	Metabolite
metab_74	Bis(2-ethylhexyl) phthalate
metab_82	Geranyl 3-methylbutanoate
metab_273	3-Methylglutaric acid
metab_1448	Trp derivative
metab_1763	Loxoprofen
metab_1825	2,6-Dihydroxynaphthalene
metab_1898	3,6,7-Trihydroxy-4'-methoxyflavone 7-rhamnoside
metab_2036	(E)-2-Hexenyl (E)-7,9-decadienoate
metab_2214	4-Formylsalicylic acid
metab_2641	Nitroethane
metab_3134	4-Chlorobenzaldehyde
metab_3754	Dodecanoic acid
metab_4139	5alpha-pregnan-3beta,20alpha-diol disulfate
metab_4227	Sterebin E
metab_4242	5-Hydroxy-2-benzyl-1,3-dioxane
metab_4250	Isopropyl acetate
metab_4258	Vulgarone A
metab_4316	(+)-4,11-Eudesmadien-3-one
metab_4707	Aminoacetone
metab_4864	Cytosine
metab_4872	4-Hydroxymethylpyrazole
metab_5125	P-Salicylic acid
metab_5432	Crotamiton
metab_5705	(3S,5R,6R,7E)-3,5,6-Trihydroxy-7-megastigmen-9-one
metab_5752	Lauryl diethanolamide
metab_5759	Alpha-Bisabolol oxide C
metab_6125	2-Methoxy-3-(4-methoxyphenyl)propanoic acid
metab_6358	20-Trihydroxy-leukotriene-B4
metab_6458	Ethyl 3-hydroxydodecanoate
metab_6810	Avenic acid A
metab_6864	Ser-Thr-OH
metab_6924	Acromelic acid A
metab_7077	N-lactoyl-Tryptophan
metab_7903	Indole
metab_8897	(2S)-2-{[1-(R)-Carboxyethyl]amino}pentanoate
metab_9205	Gamma-Terpinene
metab_10001	Dihydro-2-methoxy-2-methyl-3(2H)-thiophenone
metab_10185	Ochratoxin A
metab_11221	Nanaomycin
metab_13271	P-Tolyl Sulfate
metab_13625	3,4,5-trihydroxy-6-[(4-oxo-2-phenyl-4H-chromen-3-yl)oxy]oxane-2-carboxylic acid
metab_14164	5,7-dihydroxy-2-(4-hydroxyphenyl)-8-(3,4,5-trihydroxyoxan-2-yl)-4H-chromen-4-one
metab_14433	Thymol
metab_14859	Furanofukinin
metab_15149	Mangalkanyl glucoside
metab_15198	12-Keto-leukotriene B4
metab_17126	17-phenyl-18,19,20-trinor-prostaglandin D2
metab_17840	Prednisone
metab_18032	Ethisterone
metab_18268	Palmitaldehyde
metab_18564	Neocnidilide
metab_18734	2''-O-trans-p-Coumaroylastragalin
metab_18764	DIHYDRO-beta-TUBAIC ACID
metab_19286	7-hydroxy-6-(4-hydroxy-3-methylbut-2-en-1-yl)-8-methoxy-2H-chromen-2-one
metab_19385	L-(-)-Phenylalanine
metab_20040	Chlorogenoquinone
metab_20960	5,7-Dihydroxy-4'-methoxy-8-methylflavanone
metab_20961	3-Isovalidene-3alpha,4-dihydrophthalide
metab_20993	8-Deoxy-11,13-dihydroxygrosheimin
metab_21740	2-Acetyl-1-methylpyrrole
metab_22562	3-Hydroxyadipic acid 3,6-lactone
